# Supplementary material for: The Social, Behavioral, and Psychological Predictors of Young Women’s Food Choices: A Scoping Review
Source: Nutrients. 2025 Mar 7;17(6):932. doi: 10.3390/nu17060932 (PMC11945877; doi:10.3390/nu17060932)
Supplement: Supplementary file 1 [file nutrients-17-00932-s001.zip]

Archive with 1 entries (1 files):
- nutrients-3503140-supplementary.pdf
